# Supplementary material for: Effect of Staphylococcus aureus Contamination on the Microbial Diversity and Metabolites in Wholewheat Sourdough
Source: Foods. 2022 Jul 1;11(13):1960. doi: 10.3390/foods11131960 (PMC9265278; doi:10.3390/foods11131960)
Supplement: Supplementary file 1 [file foods-11-01960-s001.zip]

Archive with 1 entries (1 files):
- foods-1760849-supplementary.pdf
